# Supplementary material for: Chemotherapy-Induced Amenorrhea and Its Prognostic Significance in Premenopausal Women With Breast Cancer: An Updated Meta-Analysis
Source: Front Oncol. 2022 Apr 5;12:859974. doi: 10.3389/fonc.2022.859974 (PMC9022106; doi:10.3389/fonc.2022.859974)
Supplement: Supplementary file 6 [file Table_1.xlsx]

## Sheet: Sheet1
Supplement Table S1. Risk of bias in the observational studies using Newcastle-Ottawa Scale
Author	Study type	Selection				Comparability	Outcome			Score
		Representativeness of the exposed cohort	Selection of the non exposed cohort	Exposure Ascertainment	Demonstration that outcome of interest was not present at start of study		Outcome Assessment	Sufficient Duration	Adequacy of follow up
Abdel-Razeq, H. N	retrospective	1	1	0	1	0	1	1	1	6
Abusief, M. E	retrospective	1	1	1	1	0	1	1	1	7
Andersson, M	retrospective	1	1	1	1	1	1	1	1	8
Arslan, E	prospective	1	1	0	1	0	1	0	0	4
Beex	prospective	1	1	0	1	0	1	1	0	5
Berliere, M	retrospective	1	1	1	1	0	1	1	0	6
Bianco, A. R	retrospective	1	1	0	1	0	1	1	0	5
Davis, A. L	retrospective	1	1	1	1	0	1	1	0	6
Di Cosimo	retrospective	1	1	1	1	1	1	0	0	6
Fornier, M. N	retrospective	1	1	1	1	1	1	1	0	7
Goodwin, P. J	retrospective	1	1	1	1	0	1	1	0	6
Han, H. S	prospective	1	1	1	1	1	1	1	1	8
Jeon, S. J	retrospective	1	1	1	1	0	1	1	0	6
Jung, M	retrospective	1	1	1	1	1	1	1	1	8
Kim, H-A	retrospective	1	1	1	1	1	1	0	0	6
Koga, C	retrospective	1	1	1	1	0	1	0	0	5
Lee, S	retrospective	1	1	1	1	0	1	1	0	6
Li	retrospective	1	1	1	1	0	1	1	0	6
Liem, G. S	prospective	1	1	1	1	1	1	0	0	6
Lower, E. E	retrospective	1	0	1	1	0	1	1	0	5
Mehta, R. R	prospective	1	0	1	1	0	1	0	0	4
Meng, K	retrospective	0	1	1	1	0	1	0	0	4
Najafi, S	retrospective	1	1	1	1	1	1	1	1	8
Narmadha	retrospective	0	1	1	1	1	1	0	0	5
Okanami, Y	retrospective	0	1	1	1	0	1	0	1	5
Park, I. H	retrospective	1	1	1	1	0	1	1	0	6
Parulekar, W. R	retrospective	1	1	1	1	0	1	1	1	7
Perez-Fidalgo, J. A	retrospective	1	1	1	1	1	1	1	1	8
Petrek, J. A	prospective	1	1	1	1	1	1	1	1	8
Poikonen, P	retrospective	1	1	1	1	1	1	1	0	7
Pourali, L	retrospective	1	1	0	1	0	1	1	0	5
Reh, A	prospective	0	1	1	1	0	1	0	0	4
Reimer, T	prospective	1	1	0	1	1	1	1	0	6
Rohutanda, N	retrospective	0	1	1	1	0	1	0	0	4
Ruddy, K. J	prospective	1	0	1	1	1	1	1	1	7
Sukumvanich, P	prospective	1	1	1	1	1	1	1	1	8
Tham, Y. L	retrospective	1	1	1	1	0	1	0	0	5
Tiong, V	mixed	1	1	1	1	0	1	0	0	6
Turnbull, A. K	retrospective	1	0	0	1	1	1	1	0	5
Vanhuyse, M	retrospective	1	1	1	1	1	1	1	1	8
Vehmanen, L	prospective	1	1	1	1	1	1	1	1	8
Xu, H	retrospective	1	1	0	1	0	1	0	0	4
Yoo, C	prospective	1	1	1	1	1	1	1	1	8
Zhou, L. H	retrospective	1	1	1	1	0	1	0	0	6
Zhou, W	retrospective	1	1	1	1	0	1	0	0	5
Zhou, W. B	retrospective	1	1	1	1	0	1	0	1	6
